# Supplementary material for: Host-Specific Diversity of Culturable Bacteria in the Gut Systems of Fungus-Growing Termites and Their Potential Functions towards Lignocellulose Bioconversion
Source: Insects. 2023 Apr 21;14(4):403. doi: 10.3390/insects14040403 (PMC10146277; doi:10.3390/insects14040403)
Supplement: Supplementary file 1 [file insects-14-00403-s001.zip]

Archive with 1 entries (1 files):
- insects-2292934-supplementary.pdf
